# Supplementary material for: Dupilumab Alters Both the Bacterial and Fungal Skin Microbiomes of Patients with Atopic Dermatitis
Source: Microorganisms. 2024 Jan 22;12(1):224. doi: 10.3390/microorganisms12010224 (PMC10820602; doi:10.3390/microorganisms12010224)
Supplement: Supplementary file 1 [file microorganisms-12-00224-s001.zip]

Archive with 3 entries (3 files):
- Figure_S.pdf
- Table_S1_word.pdf
- Table_S2_word.pdf
